# Supplementary material for: Recombinant R-spondin2 and Wnt3a Up- and Down-Regulate Novel Target Genes in C57MG Mouse Mammary Epithelial Cells
Source: PLoS One. 2012 Jan 4;7(1):e29455. doi: 10.1371/journal.pone.0029455 (PMC3251591; doi:10.1371/journal.pone.0029455)
Supplement: Table S1 — Gene enrichment within gene ontology classifications following treatment of C57MG cells with Rspo2 and Wnt3a. (XLS) [file pone.0029455.s001.xls]

## Sheet: Sheet1
Table S1: Gene enrichment within gene ontology classifications following treatment of C57MG cells with Rspo2 and Wnt3a
Biological processes
Category	Genes in Category	Genes in List in Category	p-Value*	% of Genes in List in Category	Immune	Signaling	Development	Metabolism
GO:9605: response to external stimulus	976	85	1.14e-19	8.70902
GO:6955: immune response	1055	89	1.15e-19	8.43602
GO:9607: response to biotic stimulus	1283	99	4.31e-19	7.71629
GO:6952: defense response	1213	94	2.88e-18	7.74938
GO:9613: response to pest, pathogen or parasite	561	60	2.95e-18	10.6952
GO:43207: response to external biotic stimulus	633	64	3.63e-18	10.1106
GO:45087: innate immune response	100	21	9.42e-13	21
GO:6954: inflammatory response	279	31	1.9e-10	11.1111
GO:9611: response to wounding	480	41	8.66e-10	8.54167
GO:35295: tube development	280	30	8.99e-10	10.7143
GO:9653: morphogenesis	1991	105	1.51e-09	5.27373
GO:7275: development	4176	183	2.06e-09	4.38218
GO:6950: response to stress	1515	84	8.88e-09	5.54455
GO:42330: taxis	181	22	1.61e-08	12.1547
GO:6935: chemotaxis	181	22	1.61e-08	12.1547
GO:9790: embryonic development	709	48	5.95e-08	6.7701
GO:1763: branching morphogenesis	68	13	6.78e-08	19.1176
GO:6957: complement activation, alternative pathway	15	7	8.91e-08	46.6667
GO:9887: organ morphogenesis	1094	64	9.07e-08	5.85009
GO:48513: organ development	2006	99	1.26e-07	4.93519
GO:1944: vasculature development	369	31	1.45e-07	8.40108
GO:35239: tube morphogenesis	158	19	1.81e-07	12.0253
GO:7169: transmembrane receptor protein tyrosine kinase signaling pathway	301	27	2.53e-07	8.9701
GO:7548: sex differentiation	117	16	2.87e-07	13.6752
GO:1569: patterning of blood vessels	43	10	3.24e-07	23.2558
GO:6956: complement activation	65	12	3.24e-07	18.4615
GO:9880: embryonic pattern specification	78	13	3.65e-07	16.6667
GO:7399: nervous system development	1111	62	7.32e-07	5.58056
GO:7154: cell communication	6656	251	8.91e-07	3.77103
GO:1568: blood vessel development	362	29	9.73e-07	8.01105
GO:48731: system development	1199	65	1.06e-06	5.42118
GO:7165: signal transduction	5411	211	1.08e-06	3.89946
GO:30154: cell differentiation	1892	91	1.31e-06	4.80973
GO:50919: negative chemotaxis	15	6	2.35e-06	40
GO:51239: regulation of organismal physiological process	388	29	3.87e-06	7.47423
GO:42221: response to chemical stimulus	655	41	4e-06	6.25954
GO:7167: enzyme linked receptor protein signaling pathway	481	33	5.37e-06	6.86071
GO:50874: organismal physiological process	3309	138	5.63e-06	4.17044
GO:45137: development of primary sexual characteristics	72	11	6.95e-06	15.2778
GO:8406: gonad development	72	11	6.95e-06	15.2778
GO:1816: cytokine production	166	17	7.33e-06	10.241
GO:51093: negative regulation of development	153	16	1.04e-05	10.4575
GO:1708: cell fate specification	29	7	1.51e-05	24.1379
GO:9888: tissue development	439	30	1.54e-05	6.83371
GO:1525: angiogenesis	252	21	1.66e-05	8.33333
GO:18992: germ-line sex determination	3	3	2.44e-05	100
GO:19100: male germ-line sex determination	3	3	2.44e-05	100
GO:42256: mature ribosome assembly	3	3	2.44e-05	100
GO:6959: humoral immune response	149	15	3.05e-05	10.0671
GO:50776: regulation of immune response	263	21	3.14e-05	7.98479
GO:48514: blood vessel morphogenesis	304	23	3.15e-05	7.56579
GO:48468: cell development	678	39	4.56e-05	5.75221
GO:1942: hair follicle development	46	8	4.79e-05	17.3913
GO:30326: embryonic limb morphogenesis	106	12	5.99e-05	11.3208
GO:35113: embryonic appendage morphogenesis	106	12	5.99e-05	11.3208
GO:902: cellular morphogenesis	888	47	6.15e-05	5.29279
GO:904: cellular morphogenesis during differentiation	391	26	8.74e-05	6.64962
GO:1837: epithelial to mesenchymal transition	17	5	9.44e-05	29.4118
GO:35107: appendage morphogenesis	112	12	0.000103	10.7143
GO:35108: limb morphogenesis	112	12	0.000103	10.7143
GO:48736: appendage development	112	12	0.000103	10.7143
GO:7242: intracellular signaling cascade	2042	88	0.000121	4.3095
GO:17145: stem cell division	10	4	0.000129	40
GO:48010: vascular endothelial growth factor receptor signaling pathway	10	4	0.000129	40
GO:9409: response to cold	10	4	0.000129	40
GO:46879: hormone secretion	68	9	0.000149	13.2353
GO:7389: pattern specification	361	24	0.000162	6.6482
GO:42089: cytokine biosynthesis	118	12	0.000169	10.1695
GO:48598: embryonic morphogenesis	297	21	0.000177	7.07071
GO:7409: axonogenesis	276	20	0.000181	7.24638
GO:42107: cytokine metabolism	119	12	0.000183	10.084
GO:9628: response to abiotic stimulus	879	45	0.000186	5.11945
GO:48666: neuron development	412	26	0.000201	6.31068
GO:7398: ectoderm development	157	14	0.000205	8.9172
GO:7229: integrin-mediated signaling pathway	177	15	0.000216	8.47458
GO:48009: insulin-like growth factor receptor signaling pathway	20	5	0.00022	25
GO:45596: negative regulation of cell differentiation	122	12	0.000232	9.83607
GO:7492: endoderm development	31	6	0.000233	19.3548
GO:16477: cell migration	538	31	0.000261	5.76208
GO:6958: complement activation, classical pathway	45	7	0.000294	15.5556
GO:10003: gastrulation (sensu Mammalia)	33	6	0.000334	18.1818
GO:8544: epidermis development	146	13	0.000347	8.90411
GO:48667: neuron morphogenesis during differentiation	337	22	0.000383	6.52819
GO:31175: neurite morphogenesis	337	22	0.000383	6.52819
GO:30182: neuron differentiation	503	29	0.000404	5.76541
GO:30072: peptide hormone secretion	48	7	0.000443	14.5833
GO:42063: gliogenesis	49	7	0.000504	14.2857
GO:31032: actomyosin structure organization and biogenesis	14	4	0.00056	28.5714
GO:50920: regulation of chemotaxis	14	4	0.00056	28.5714
GO:50921: positive regulation of chemotaxis	14	4	0.00056	28.5714
GO:7015: actin filament organization	98	10	0.000565	10.2041
GO:7369: gastrulation	99	10	0.000612	10.101
GO:30073: insulin secretion	37	6	0.000635	16.2162
GO:7626: locomotory behavior	772	39	0.000635	5.05181
GO:50729: positive regulation of inflammatory response	25	5	0.000669	20
GO:30324: lung development	101	10	0.000717	9.90099
GO:50727: regulation of inflammatory response	52	7	0.000728	13.4615
GO:45351: interferon type I biosynthesis	15	4	0.000747	26.6667
GO:42255: ribosome assembly	7	3	0.000783	42.8571
GO:30320: monovalent inorganic anion homeostasis	7	3	0.000783	42.8571
GO:48103: somatic stem cell division	7	3	0.000783	42.8571
GO:30947: regulation of vascular endothelial growth factor receptor signaling pathway	7	3	0.000783	42.8571
GO:2009: morphogenesis of an epithelium	201	15	0.000829	7.46269
GO:30323: respiratory tube development	103	10	0.000836	9.70874
GO:30240: muscle thin filament assembly	2	2	0.000843	100
GO:5981: regulation of glycogen catabolism	2	2	0.000843	100
GO:45818: negative regulation of glycogen catabolism	2	2	0.000843	100
GO:45819: positive regulation of glycogen catabolism	2	2	0.000843	100
GO:31330: negative regulation of cellular catabolism	2	2	0.000843	100
GO:31331: positive regulation of cellular catabolism	2	2	0.000843	100
GO:31329: regulation of cellular catabolism	2	2	0.000843	100
GO:48178: negative regulation of hepatocyte growth factor biosynthesis	2	2	0.000843	100
GO:48176: regulation of hepatocyte growth factor biosynthesis	2	2	0.000843	100
GO:48175: hepatocyte growth factor biosynthesis	2	2	0.000843	100
GO:51040: regulation of calcium-independent cell-cell adhesion	2	2	0.000843	100
GO:51041: positive regulation of calcium-independent cell-cell adhesion	2	2	0.000843	100
GO:43278: response to morphine	2	2	0.000843	100
GO:8219: cell death	1167	53	0.000917	4.54156
GO:40011: locomotion	657	34	0.000921	5.17504
GO:30517: negative regulation of axon extension	16	4	0.000973	25
GO:46661: male sex differentiation	40	6	0.000973	15
GO:45444: fat cell differentiation	40	6	0.000973	15
GO:8585: female gonad development	55	7	0.00102	12.7273
GO:46545: development of primary female sexual characteristics	55	7	0.00102	12.7273
GO:50896: response to stimulus	3892	144	0.00103	3.6999
GO:9615: response to virus	88	9	0.00104	10.2273
GO:6928: cell motility	636	33	0.00104	5.18868
GO:51674: localization of cell	636	33	0.00104	5.18868
GO:16265: death	1181	53	0.00119	4.48772
GO:1501: skeletal development	275	18	0.00122	6.54545
GO:45834: positive regulation of lipid metabolism	8	3	0.00123	37.5
GO:16553: base conversion or substitution editing	8	3	0.00123	37.5
GO:43119: positive regulation of physiological process	1352	59	0.00124	4.36391
GO:1943: hair follicle maturation	17	4	0.00124	23.5294
GO:6915: apoptosis	1107	50	0.00143	4.51671
GO:50793: regulation of development	446	25	0.00146	5.60538
GO:8584: male gonad development	18	4	0.00156	22.2222
GO:46546: development of primary male sexual characteristics	18	4	0.00156	22.2222
GO:50771: negative regulation of axonogenesis	18	4	0.00156	22.2222
GO:1502: cartilage condensation	18	4	0.00156	22.2222
GO:42303: molting cycle	18	4	0.00156	22.2222
GO:42633: hair cycle	18	4	0.00156	22.2222
GO:1702: gastrulation (sensu Deuterostomia)	44	6	0.00162	13.6364
GO:48276: gastrulation (sensu Vertebrata)	44	6	0.00162	13.6364
GO:7264: small GTPase mediated signal transduction	680	34	0.00164	5
GO:46660: female sex differentiation	60	7	0.00172	11.6667
GO:35117: embryonic arm morphogenesis	9	3	0.0018	33.3333
GO:35140: arm morphogenesis	9	3	0.0018	33.3333
GO:51605: proteolysis during protein maturation	9	3	0.0018	33.3333
GO:7267: cell-cell signaling	555	29	0.00185	5.22523
GO:6953: acute-phase response	31	5	0.00185	16.129
GO:12501: programmed cell death	1123	50	0.00192	4.45236
GO:31069: hair follicle morphogenesis	19	4	0.00193	21.0526
GO:7507: heart development	310	19	0.00194	6.12903
GO:8015: circulation	116	10	0.00207	8.62069
GO:48567: ectodermal gut morphogenesis	20	4	0.00236	20
GO:35115: embryonic forelimb morphogenesis	20	4	0.00236	20
GO:35136: forelimb morphogenesis	20	4	0.00236	20
GO:7439: ectodermal gut development	20	4	0.00236	20
GO:7221: activation of Notch receptor target transcription factor	3	2	0.00245	66.6667
GO:7155: cell adhesion	1165	51	0.00245	4.37768
GO:42981: regulation of apoptosis	725	35	0.00251	4.82759
GO:8045: motor axon guidance	10	3	0.00251	30
GO:45913: positive regulation of carbohydrate metabolism	10	3	0.00251	30
GO:51604: protein maturation	10	3	0.00251	30
GO:16547: RNA editing	10	3	0.00251	30
GO:48008: platelet-derived growth factor receptor signaling pathway	10	3	0.00251	30
GO:35265: organ growth	10	3	0.00251	30
GO:48628: myoblast maturation	48	6	0.00256	12.5
GO:7610: behavior	946	43	0.00267	4.54545
GO:10001: glial cell differentiation	34	5	0.00282	14.7059
GO:19395: fatty acid oxidation	34	5	0.00282	14.7059
GO:48627: myoblast development	49	6	0.00284	12.2449
GO:40007: growth	371	21	0.003	5.66038
GO:30036: actin cytoskeleton organization and biogenesis	347	20	0.00304	5.76369
GO:43067: regulation of programmed cell death	735	35	0.00312	4.7619
GO:45595: regulation of cell differentiation	301	18	0.00326	5.98007
GO:45944: positive regulation of transcription from RNA polymerase II promoter	714	34	0.0033	4.7619
GO:6109: regulation of carbohydrate metabolism	11	3	0.00338	27.2727
GO:30029: actin filament-based process	375	21	0.0034	5.6
GO:48547: gut morphogenesis	22	4	0.0034	18.1818
GO:7411: axon guidance	168	12	0.00379	7.14286
GO:50778: positive regulation of immune response	168	12	0.00379	7.14286
GO:7266: Rho protein signal transduction	191	13	0.00399	6.80628
GO:48546: digestive tract morphogenesis	23	4	0.00403	17.3913
GO:48519: negative regulation of biological process	1720	69	0.00407	4.01163
GO:51240: positive regulation of organismal physiological process	193	13	0.00436	6.73575
GO:30238: male sex determination	12	3	0.00442	25
GO:42743: hydrogen peroxide metabolism	12	3	0.00442	25
GO:30002: anion homeostasis	12	3	0.00442	25
GO:42116: macrophage activation	12	3	0.00442	25
GO:16045: detection of bacteria	12	3	0.00442	25
GO:50777: negative regulation of immune response	71	7	0.00451	9.85915
GO:45165: cell fate commitment	152	11	0.00495	7.23684
GO:45893: positive regulation of transcription, DNA-dependent	872	39	0.00499	4.47248
GO:51216: cartilage development	55	6	0.00509	10.9091
GO:1657: ureteric bud development	55	6	0.00509	10.9091
GO:31325: positive regulation of cellular metabolism	678	32	0.00522	4.71976
GO:35112: genitalia morphogenesis	25	4	0.0055	16
GO:48518: positive regulation of biological process	1744	69	0.00559	3.95642
GO:42640: anagen	13	3	0.00562	23.0769
GO:16064: humoral defense mechanism (sensu Vertebrata)	93	8	0.00569	8.60215
GO:48469: cell maturation	177	12	0.00573	6.77966
GO:16055: Wnt receptor signaling pathway	200	13	0.00586	6.5
GO:7566: embryo implantation	26	4	0.00635	15.3846
GO:43405: regulation of MAPK activity	136	10	0.00645	7.35294
GO:9893: positive regulation of metabolism	716	33	0.00652	4.60894
GO:45944: positive regulation of transcription from RNA polymerase II promoter	347	19	0.00654	5.4755
GO:7520: myoblast fusion	14	3	0.007	21.4286
GO:9077: histidine family amino acid catabolism	14	3	0.007	21.4286
GO:6548: histidine catabolism	14	3	0.007	21.4286
GO:9075: histidine family amino acid metabolism	14	3	0.007	21.4286
GO:6547: histidine metabolism	14	3	0.007	21.4286
GO:30855: epithelial cell differentiation	77	7	0.00703	9.09091
GO:6869: lipid transport	139	10	0.00749	7.19424
GO:42692: muscle cell differentiation	118	9	0.00756	7.62712
GO:8360: regulation of cell shape	98	8	0.00776	8.16327
GO:42127: regulation of cell proliferation	589	28	0.00787	4.75382
GO:7010: cytoskeleton organization and biogenesis	1007	43	0.0079	4.27011
GO:7512: adult heart development	28	4	0.00831	14.2857
GO:35137: hindlimb morphogenesis	28	4	0.00831	14.2857
GO:48565: gut development	28	4	0.00831	14.2857
GO:9792: embryonic development (sensu Metazoa)	356	19	0.00849	5.33708
GO:16331: morphogenesis of embryonic epithelium	101	8	0.00924	7.92079
GO:51090: regulation of transcription factor activity	123	9	0.00943	7.31707
GO:42698: menstrual cycle	63	6	0.00983	9.52381
GO:51091: positive regulation of transcription factor activity	86	7	0.0122	8.13953
GO:45941: positive regulation of transcription	1099	45	0.0124	4.09463
* P-value-a hypergeometric p-value without multiple testing corrections. This is a measure of the statistical significance of the overlap.
i.e. the likelihood that it is a coincidence that this many genes were in both the gene list and the category.
