# Supplementary material for: Recombinant R-spondin2 and Wnt3a Up- and Down-Regulate Novel Target Genes in C57MG Mouse Mammary Epithelial Cells
Source: PLoS One. 2012 Jan 4;7(1):e29455. doi: 10.1371/journal.pone.0029455 (PMC3251591; doi:10.1371/journal.pone.0029455)
Supplement: Table S2 — qRT-PCR analysis of gene expression in C57MG cells treated with Rspo2 and Wnt3a alone or combined. (XLS) [file pone.0029455.s002.xls]

## Sheet: Sheet1
Table S2: qRT-PCR analysis of gene expression in C57MG cells treated with Rspo2 and Wnt3a alone or combined
		Rspo2		Wnt3a		Rspo2/Wnt3a
	Genbank accession	Fold change*	SD	Fold change*	SD	Fold change*	SD
Axin2	NM_015732	2.68	1.0141	19.97	5.1572	103.63	7.6391
RhoU	NM_133955	1.71	0.1012	3.52	0.65	48.9	0.8083
Enpp2	NM_015744	2.53	0.229	8.53	0.8339	13	0.6083
Ahr	NM_013464	1.85	0.2065	4.88	0.5656	10.43	1.1602
Klf5	NM_009769	2.1867	0.1358	4.49	0.0751	13	1.0536
Edn1	NM_010104	1.64	0.0666	2.44	0.0666	3.29	0.3365
Ccnd1	NM_007631	0.74	0.2561	1.96	0.0954	2.62	0.51
Msln	NM_018857	2.09	0.0924	18.09	1.517	29.16	0.5518
Ctgf	NM_010217	0.97	0.1824	1.29	0.0487	3.07	0.2591
Efnb2	NM_010111	0.69	0.4301	3.76	0.8314	4.77	0.9824
Twist1	NM_011658	1.42	0.5078	2.5	0.821	3.24	0.682
IGFbp2	NM_008342	4.54	0.2427	6.73	0.9128	11.7	0.1414
TGFb2	NM_009367	2.36	0.601	3.74	0.7495	8.01	0.2179
Spry1	NM_011896	1.73	0.01	3.63	0.1286	5.43	0.581
IGF1	NM_010512	3.08	0.0513	4.12	0.8109	2.72	0.1308
TGFbR2	NM_009371	1.69	0.0361	3.31	0.2972	4.68	0.8154
IRS1	AK136875	1.86	0.2203	2.88	0.3818	4.71	0.0071
FGFR5	NM_054071	1.41	0.1858	1.28	0.1473	3.27	0.0493
FGF21	NM_020013	3.05	1.1815	3.06	1.7506	3.75	0.2053
Helt	NM_173789	4.54	0.2969	16.43	1.6258	26.9	1.1314
TCF4	NM_013685	1.26	0.0608	1.65	0.1	2.4	0.0666
Nanog	AK010332	2.55	0.1984	1.97	0.0057	1.77	0.8902
Klf15	NM_023184	1.01	0.1727	0.73	0.1243	0.55	0.1082
IRF7	NM_016850	0.61	0.032	0.12	0.018	0.11	0.0042
STAT1	AK041599	0.89	0.033	0.31	0.0051	0.31	0.021
IL33	NM_133775	5.15	0.0306	8.24	0.6107	14.63	1.0786
CXCR6	NM_030712	1.71	0.0636	5.01	0.01	11.73	0.3215
InhbA	NM_008380	2.36	0.1353	3.897	0.0289	5.66	0.305
CCL5	NM_013653	0.84	0.0936	0.47	0.0309	0.34	0.0337
CCL7	NM_013654	0.35	0.0059	0.08	0.0104	0.04	0.0024
Saa3	NM_011315	0.23	0.0561	0.07	0.0178	0.04	0.0048
C3	NM_009778	0.39	0.0196	0.09	0.0053	0.07	0.0026
Hp	NM_017370	0.18	0.0323	0.02	0.0056	0.02	0.004
Lcn2	NM_008491	0.13	0.0092	0.006	0.0016	0.003	0.00018
PpFibp2	NM_030712	1.86	0.1893	4.23	0.7146	11.01	0.9366
HCK	NM_010407	14.4	0.6831	14.35	1.2021	80.33	6.4071
Tspan18	NM_183180	2.58	0.5147	4.61	0.2187	12.32	0.514
Tec	NM_013689	3.05	0.3291	5.18	0.1834	9.52	1.7716
Chrna1	NM_007389	4.61	0.0982	8.2	0.5317	22.1	1.381
Klhl30	NM_027551	2.19	0.2122	2.3	0.0566	5.92	0.4954
Insc	NM_173767	3.92	0.2214	7.53	0.0636	13.6	1.5133
Itgbl1	NM_145467	1.66	0.1701	1.64	0.2515	2.02	0.4038
Rnd3	NM_028810	1.57	0.0862	1.39	0.099	2.56	0.4031
Angptl4	NM_020581	0.51	0.027	0.18	0.0936	0.07	0.061
Smoc1	NM_022316	0.76	0.0754	0.36	0.0214	0.14	0.0101
Angpt1	NM_009640	0.73	0.0085	0.21	0.01	0.13	0.0076
Wnt9a	NM_139298	1.3	0.0252	1.85	0.129	2.47	0.624
FHL1	NM_010211	2.17	0.2828	2.65	0.4818	10.26	0.8205
Sox9	NM_011448	0.78	0.0054	0.69	0.1841	0.48	0.0545
Epac1	NM_144850	1.61	0.11	2.03	0.1501	3	0.0814
*Fold change relative to level in cells treated with BSA
