# Supplementary material for: Recombinant R-spondin2 and Wnt3a Up- and Down-Regulate Novel Target Genes in C57MG Mouse Mammary Epithelial Cells
Source: PLoS One. 2012 Jan 4;7(1):e29455. doi: 10.1371/journal.pone.0029455 (PMC3251591; doi:10.1371/journal.pone.0029455)
Supplement: Table S3 — Dkk1 inhibition of gene expression in C57MG cells treated with Rspo2 and Wnt3a. (XLS) [file pone.0029455.s003.xls]

## Sheet: Sheet1
Table S3: Dkk1 inhibition of gene expression in C57MG cells treated with Rspo2 and Wnt3a
	R/W		Dkk1+R/W
	Fold change*	SD	Fold change*	SD
Axin2	115.33	5.5076	16.73	3.2083
RhoU	41.47	3.06	2.97	0.0954
Chrna1	36.7	0.1002	1.75	0.349
IL33	23.97	3.0089	9.09	0.5749
CXCR6	19.4	0.5568	3.45	0.1986
Ahr	17.5	0.6245	3.8	0.2263
Klf5	17.1	0.6245	3.99	0.0986
Tec	12.23	0.4933	3.06	0.2793
FHL1	7.47	0.2109	1.23	0.0817
Wnt9a	4.92	0.3472	1.47	0.261
Ccnd1	3.47	0.0385	1.4	0.0904
Edn1	2.37	0.185	0.74	0.2431
Itgbl1	1.56	0.031	1.07	0.0015
STAT1	0.35	0.0083	1.11	0.0647
IRF7	0.22	0.0166	0.87	0.0156
CCL5	0.21	0.0231	0.97	0.0913
Angptl4	0.2	0.0127	0.77	0.0241
Angpt1	0.18	0.015	0.9	0.1241
CCL7	0.12	0.0187	1.03	0.1064
Smoc1	0.12	0.0354	0.67	0.0109
Saa3	0.03	0.0077	1.32	0.0252
C3	0.01	0.0127	0.94	0.02
Hp	0.01	0.0095	0.54	0.0102
Lcn2	0.01	0.0184	1.15	0.0201
*Fold change relative to level in cells treated with BSA; qRT-PCR analysis
